# Supplementary material for: Integrated In Vitro and In Silico Evaluation of Benzimidazolium Salts: Antioxidant Activity, Anti-MRSA/MSSA Effects, and Antibacterial Gene Expression Analysis
Source: Antibiotics (Basel). 2026 Jun 2;15(6):567. doi: 10.3390/antibiotics15060567 (PMC13296230; doi:10.3390/antibiotics15060567)
Supplement: Supplementary file 1 [file antibiotics-15-00567-s001.zip]

Archive with 1 entries (1 files):
- antibiotics-4332211-supplementary.pdf
